# Supplementary material for: Illusory competence vs. real needs a cross-sectional study on the mismatch in Smart Senior Care (SSC) perceptions between nursing students and older adults
Source: Front Public Health. 2026 Apr 2;14:1777839. doi: 10.3389/fpubh.2026.1777839 (PMC13085051; doi:10.3389/fpubh.2026.1777839)
Supplement: Supplementary file 2 [file Supplementary_file_2.xlsx]

## Sheet: Sheet1
serial numberserial number	1. Your age:	2. Your gender:	3. Your household living arrangement:	4. Personal disposable income (RMB/month):	5. Your occupation:	6. Your health status:	7. Your level of understanding of the current community-based health and elderly care services:	8. Your requirement for the professionalism of community-based health and elderly care services:	9. Your preferred service delivery mode for community-based health and elderly care services (multiple choices allowed): (A. Home-based health and elderly care services)	9. (B. Centralized services at the community service center)	9. (C. Home hospital bed services)	9. (D. Remote guidance)	9. (E. Other (please specify))	10. Your level of need for incorporating smart elements (e.g., health data monitoring, smart reminders) into community-based health and elderly care services:	11. Are you willing to authorize smart devices to collect your health data for personalized health and elderly care services?	12. Are you willing to participate in training on how to use smart devices?	13. In your opinion, which aspects of older adults’ daily life should smart health and elderly care services focus on most? (multiple choices allowed): (A. Disease management (e.g., chronic disease care and guidance))	13. (B. Assistance with activities of daily living (e.g., shopping, cooking, cleaning))	13. (C. Psychological counseling and support)	13. (D. Physical exercise)	13. (E. Cultural and recreational activities)	13. (F. Safety and security (e.g., emergency rescue, fall prevention))	13. (G. Other (please specify))	14. Would you like to participate in the design or decision-making process of community-based health and elderly care services?	15. Your satisfaction with the current community-based health and elderly care services:	16. Your level of understanding of the concept of a “smart health and elderly care community”:	17. Your main sources of information about smart health and elderly care services (multiple choices allowed): (A. Community publicity)	17. (B. Television/radio)	17. (C. Newspapers/magazines)	17. (D. Online media (e.g., websites, social media))	17. (E. Word of mouth (recommendations from friends/family))	17. (F. Other (please specify))	18. The perceived potential impact of smart health and elderly care community development on your life:	19. Your level of privacy concern about smart devices collecting your personal data:	20. Your assessment of the operational difficulty of current smart devices (e.g., smart wristbands, emergency call devices):	21. Functions you expect from smart health and elderly care services (multiple choices allowed): (A. Remote medical consultation)	21. (B. Remote rehabilitation training guidance)	21. (C. Health data monitoring and analysis)	21. (D. Daily-life reminders (e.g., medication reminders, activity reminders))	21. (E. Online participation in cultural and recreational activities)	21. (F. Social interaction platform)	21. (G. Other (please specify))	22. What support methods would you like the community to provide to help you better use smart health and elderly care services? (multiple choices allowed): (A. One-on-one training)	22. (B. Group training sessions)	22. (C. Detailed user manuals or video tutorials)	22. (D. Volunteer assistance)	22. (E. Help from family members)	22. (F. Other (please specify))	23. Your evaluation of the professionalism and service initiative of community-based health and elderly care service staff:
1	2	1	2	4	1	1	2	2	0	1	0	0	0	1	1	1	1	1	1	1	1	1	0	1	1	2	1	0	0	0	0	0	2	2	1	1	1	1	1	1	0	0	0	1	1	0	0	0	1
2	1	2	2	4	1	1	3	3	0	1	0	0	0	1	1	1	1	1	1	1	1	1	0	3	3	2	1	0	0	1	1	0	2	2	2	1	1	1	1	1	1	0	1	1	1	1	1	0	3
3	3	2	2	4	2	2	2	2	0	1	0	0	0	2	2	3	1	1	0	0	1	1	0	3	2	2	1	0	0	0	0	0	2	2	2	1	1	0	1	0	0	0	0	0	1	0	0	0	3
4	1	2	1	4	1	3	4	1	0	1	0	0	0	1	1	1	1	1	1	1	1	1	0	1	5	3	0	1	0	1	0	0	1	1	1	1	1	1	1	1	1	0	1	1	1	1	0	0	5
5	2	1	2	2	1	2	3	2	1	0	0	0	0	1	2	2	1	1	1	1	1	1	0	2	3	3	0	0	0	0	1	0	2	2	2	1	1	1	1	1	1	0	1	0	1	1	1	0	3
6	3	2	1	3	1	3	3	2	1	0	0	0	0	2	3	3	1	1	0	0	0	1	0	3	4	3	0	1	0	0	0	0	4	1	4	1	0	0	0	0	0	0	0	0	0	1	0	0	4
7	2	2	1	2	1	2	2	1	1	0	0	0	0	1	1	3	1	0	0	0	0	0	0	1	1	2	1	0	0	0	0	0	2	2	1	1	0	0	0	0	0	0	1	0	0	0	0	0	1
8	3	2	1	2	1	1	2	2	1	0	0	0	0	2	2	2	1	0	0	0	0	0	0	2	2	2	1	0	0	0	0	0	2	2	2	0	1	0	0	0	0	0	0	1	0	0	0	0	2
9	4	1	2	4	1	2	4	2	0	0	0	0	1	2	2	3	1	1	1	0	0	1	0	2	3	3	1	1	0	0	0	0	1	2	4	0	0	1	1	0	0	0	0	0	0	1	0	0	3
10	2	2	2	3	2	3	3	2	0	1	1	0	0	2	3	3	1	1	1	0	1	1	0	4	3	2	0	1	0	1	1	0	2	2	2	1	0	1	0	0	0	0	0	1	0	1	1	0	2
11	3	2	2	2	1	1	3	2	1	1	0	0	0	1	2	2	1	0	0	0	0	1	0	2	3	3	0	0	0	0	1	0	2	2	2	1	1	1	0	0	0	0	0	0	1	0	0	0	2
12	3	2	1	3	1	2	3	2	1	0	0	0	0	3	2	2	0	1	0	0	0	0	0	2	2	2	1	0	0	0	0	0	2	2	2	0	0	0	1	0	0	0	0	0	0	1	0	0	2
13	2	2	2	4	1	3	4	1	1	1	1	1	0	1	1	1	1	1	1	1	1	1	0	1	4	3	1	1	1	1	1	0	1	2	4	1	1	1	1	1	1	0	1	1	1	1	1	0	5
14	2	1	3	3	1	2	3	3	1	0	1	1	0	1	2	2	1	1	1	0	0	0	0	3	3	3	0	0	0	1	0	0	2	3	2	1	1	1	1	0	0	0	0	1	1	1	0	0	3
15	4	2	2	3	1	3	3	2	1	0	0	0	0	2	2	2	1	0	0	0	0	0	0	2	2	2	0	1	0	0	0	0	2	2	2	0	1	0	0	0	0	0	0	0	0	1	0	0	2
16	2	2	2	4	1	2	4	2	0	1	0	0	0	1	1	1	1	0	1	1	1	1	0	1	5	2	0	0	0	1	0	0	1	2	2	0	0	1	0	0	1	0	0	0	1	1	0	0	4
17	3	2	3	3	2	1	3	2	1	1	1	1	0	3	2	2	1	0	0	0	0	1	0	3	2	2	1	0	0	0	0	0	3	2	3	1	1	1	0	0	0	0	0	1	1	1	0	0	3
18	3	1	2	4	1	2	3	3	1	0	1	0	0	1	1	1	1	1	1	0	0	1	0	1	3	2	1	1	0	0	0	0	1	3	2	1	0	1	1	1	1	0	0	1	1	1	1	0	3
19	2	2	2	1	1	2	2	3	1	0	0	0	0	4	3	3	0	0	0	1	0	0	0	3	2	2	0	0	0	0	1	0	2	3	4	0	0	0	0	0	1	0	0	0	0	0	1	0	3
20	1	2	1	2	2	2	2	2	1	1	0	0	0	3	3	3	1	1	0	1	1	0	0	3	3	2	1	0	0	0	1	0	1	2	3	0	0	0	0	1	0	0	0	0	0	1	0	0	2
21	3	1	2	4	1	1	4	1	1	0	0	0	0	5	3	3	1	1	0	0	0	0	0	4	3	3	0	0	0	1	0	0	3	3	4	0	0	0	0	0	1	0	0	0	0	1	0	0	3
22	2	1	2	3	1	1	3	3	1	0	0	0	0	3	3	3	0	0	1	0	0	0	0	3	3	2	0	0	0	0	1	0	4	2	2	1	1	1	1	1	1	0	0	0	0	1	0	0	3
23	4	1	2	3	1	5	3	2	1	0	0	0	0	1	1	4	1	0	0	0	0	0	0	3	3	3	0	1	0	0	0	0	2	2	3	0	0	1	0	0	0	0	0	0	0	0	1	0	2
24	2	1	2	1	1	2	3	3	0	1	0	0	0	1	1	1	1	0	0	0	0	0	0	2	3	3	0	0	0	0	1	0	1	2	3	1	1	1	1	1	1	0	1	1	1	1	1	0	2
25	2	2	2	4	1	1	3	2	1	1	1	1	0	2	1	1	1	1	1	1	1	1	0	2	3	2	1	1	0	1	1	0	1	2	2	1	1	1	1	1	1	0	0	1	1	1	1	0	1
26	3	2	3	3	1	1	4	2	1	0	1	0	0	2	3	2	1	1	0	1	1	1	0	3	3	3	0	0	0	1	0	0	2	3	4	1	1	1	1	1	1	0	0	0	1	0	0	0	3
27	3	2	2	3	1	1	4	2	1	0	0	0	0	3	3	1	1	0	0	1	0	1	0	3	4	3	1	1	0	1	1	0	3	2	2	0	1	0	1	1	0	0	0	1	1	0	0	0	4
28	2	2	2	2	1	1	4	2	0	1	0	1	0	2	2	1	1	0	1	0	0	1	0	3	3	2	0	1	0	0	1	0	2	3	4	1	0	1	0	0	0	0	0	0	1	0	1	0	3
29	3	1	2	3	1	1	4	3	1	1	0	1	0	3	3	3	1	0	1	1	1	0	0	3	3	3	0	0	0	0	1	0	3	3	4	1	1	1	0	1	1	0	0	1	0	1	1	0	3
30	2	2	4	3	1	2	4	2	1	0	1	0	0	1	1	2	1	1	1	0	0	1	0	3	4	3	1	1	0	1	0	0	4	2	4	1	1	1	1	0	0	0	0	0	1	1	1	0	2
31	3	2	1	3	1	2	4	2	1	0	0	0	0	4	4	3	0	0	0	1	1	1	0	3	4	3	0	0	0	1	0	0	4	1	4	1	0	0	0	0	0	0	0	0	1	0	0	0	2
32	4	1	2	4	1	2	4	1	1	0	0	0	0	1	4	4	1	1	1	1	1	1	0	3	3	1	1	1	0	1	0	0	3	1	2	1	0	1	1	1	1	0	0	0	1	0	0	0	3
33	4	2	3	2	1	2	2	3	0	0	0	1	0	3	1	1	0	0	0	0	1	1	0	1	2	2	0	0	0	1	1	0	1	2	2	1	1	0	0	0	0	0	1	0	0	0	0	0	2
34	2	1	2	4	1	2	3	3	1	1	0	1	0	2	1	1	1	1	1	0	1	1	0	2	3	2	1	0	0	1	0	0	2	2	2	1	1	1	0	1	0	0	0	1	1	1	0	0	3
35	3	2	2	3	2	3	4	2	1	0	0	0	0	3	3	3	0	0	0	0	1	0	0	3	3	3	0	1	0	0	0	0	4	2	4	0	0	0	1	0	0	0	0	0	1	0	0	0	3
36	2	1	2	4	1	1	4	1	1	1	1	1	0	3	4	4	0	1	0	0	1	1	0	3	3	3	0	0	0	0	0	1	4	2	2	1	1	1	0	0	0	0	0	0	0	0	0	1	2
37	3	2	3	3	1	3	1	3	0	0	0	1	0	3	3	3	0	0	1	0	0	0	0	4	2	1	0	0	0	1	0	0	3	3	2	0	0	0	0	0	1	0	0	0	0	0	1	0	2
38	2	2	2	3	1	3	4	3	1	0	0	0	0	3	3	3	0	0	0	0	0	1	0	3	3	2	0	0	0	0	0	1	3	2	2	0	0	0	0	0	1	0	0	0	0	1	0	1	3
39	3	2	3	3	1	3	4	1	1	1	1	1	0	2	2	2	1	0	1	0	0	1	0	2	4	3	0	0	0	0	1	0	2	2	4	1	1	1	1	0	1	0	1	1	1	1	1	0	3
40	3	2	2	3	1	3	3	3	1	0	1	0	0	2	2	2	1	0	0	0	1	0	0	3	3	2	1	1	0	1	0	0	2	2	2	1	1	0	0	0	1	0	0	1	1	1	0	0	3
41	3	1	3	2	1	2	3	3	0	1	0	0	0	1	3	2	1	0	0	1	0	0	0	3	3	3	0	0	0	0	1	0	4	3	4	0	0	1	1	0	0	0	0	0	1	0	0	0	3
42	3	2	3	2	1	3	4	2	1	1	0	1	0	2	3	3	1	1	0	1	0	1	0	3	3	3	1	1	1	0	0	0	4	2	4	1	1	1	0	0	0	0	1	1	1	0	0	0	3
43	1	2	4	3	1	1	3	3	1	0	0	0	0	4	4	2	0	0	0	0	0	1	0	3	3	3	0	0	0	1	0	0	2	3	4	1	0	1	1	1	0	0	0	1	1	1	1	0	3
44	1	1	2	2	4	1	3	2	1	1	1	1	0	2	3	3	1	0	0	1	1	0	0	3	3	3	0	0	0	0	1	0	4	2	2	0	0	0	0	1	0	0	0	0	0	1	1	0	3
45	2	2	3	2	2	2	3	3	1	0	0	0	0	2	3	3	0	1	1	1	1	1	0	3	3	2	0	0	0	0	1	0	4	3	4	0	0	0	1	0	0	0	0	0	0	1	0	0	3
46	3	1	2	3	1	3	4	2	0	0	0	0	1	4	4	4	0	1	0	0	0	0	0	4	5	3	1	0	0	0	0	1	3	3	4	0	1	0	0	0	0	0	1	0	0	0	0	0	5
47	4	2	5	3	2	3	3	2	0	1	0	0	0	1	1	3	1	1	1	0	0	0	0	2	2	2	0	0	0	1	0	0	2	2	2	0	0	0	1	0	0	0	0	0	1	0	0	0	2
48	2	2	2	4	1	1	4	2	1	1	1	1	0	2	2	1	1	1	1	1	1	1	0	2	3	3	0	0	0	1	1	0	4	2	4	1	1	1	1	1	1	0	1	1	1	1	1	0	2
49	1	2	2	2	1	2	3	2	1	1	1	1	0	2	2	2	1	1	1	1	1	1	0	2	3	2	1	1	0	1	1	0	2	2	4	1	1	1	1	1	1	0	1	1	1	1	1	0	3
50	2	2	2	2	1	1	3	1	0	1	0	0	0	1	2	3	1	1	1	1	1	1	0	2	4	3	1	1	1	1	1	0	2	2	2	1	1	1	1	1	1	0	0	1	0	0	0	0	3
51	1	2	2	4	1	1	4	2	1	1	1	1	0	1	1	2	1	1	1	1	1	1	0	2	4	3	0	0	0	1	0	0	2	2	3	1	1	1	1	1	1	0	1	1	1	1	0	0	3
52	3	1	2	3	1	1	4	4	1	0	0	0	0	4	4	4	1	1	0	0	0	0	0	4	3	3	0	0	0	0	0	1	3	3	1	0	0	0	0	0	0	1	0	0	0	0	0	1	3
53	3	2	2	3	1	3	4	4	0	0	0	1	0	3	1	3	1	0	0	0	0	0	0	3	3	3	0	0	0	0	0	1	3	2	4	0	0	0	0	0	0	1	0	0	0	0	1	0	3
54	3	1	2	3	1	2	4	3	0	1	0	0	0	3	3	3	0	1	0	0	0	0	0	3	3	3	0	1	0	0	0	0	2	2	4	0	1	1	0	0	0	0	0	0	1	1	0	0	4
55	1	2	2	2	2	1	2	2	1	0	0	0	0	2	2	3	1	0	0	0	1	1	0	2	2	3	1	1	0	0	0	0	1	1	4	0	0	0	0	1	0	0	1	0	0	1	0	0	3
56	1	2	4	3	2	1	4	3	1	0	0	0	0	2	2	2	1	1	1	1	1	1	0	2	3	3	0	0	0	1	0	0	1	2	2	1	1	1	1	1	1	0	1	1	1	1	0	0	3
57	3	1	2	3	1	3	4	3	0	0	0	1	0	3	3	4	1	0	0	0	0	0	0	3	3	2	1	0	0	0	0	0	4	3	4	0	0	0	1	0	0	0	0	0	0	1	0	0	3
58	1	1	3	4	6	1	3	1	0	1	0	0	0	2	3	4	0	0	1	0	0	0	0	3	3	2	0	0	0	1	0	0	2	2	4	0	0	1	0	0	0	0	0	0	1	0	0	0	3
59	1	2	3	1	4	3	2	3	0	1	0	0	0	2	2	2	0	1	0	0	0	0	0	2	3	2	1	0	0	0	0	0	2	2	2	0	1	0	0	0	0	0	1	0	0	1	0	0	3
60	1	2	2	1	6	1	4	1	1	1	1	1	0	1	2	2	1	0	0	1	1	1	0	2	3	3	0	0	0	0	0	1	2	2	2	1	1	1	1	1	1	0	1	1	1	1	1	0	3
61	1	2	2	1	4	1	1	1	1	1	0	0	0	1	1	1	1	1	1	0	0	0	0	1	3	3	0	0	0	1	1	0	4	2	4	0	0	0	0	1	0	0	0	1	0	0	0	0	3
62	1	1	3	4	2	1	2	2	0	1	0	0	0	2	2	2	0	1	0	1	1	0	0	2	2	2	0	0	0	1	0	0	2	2	2	0	0	0	1	1	0	0	1	1	0	0	0	0	2
63	2	2	2	3	1	1	4	3	1	0	0	0	0	1	3	3	1	1	1	1	1	1	0	2	3	3	0	1	0	0	0	0	2	2	4	1	1	1	1	1	1	0	1	1	1	1	0	0	3
64	2	2	2	4	1	1	2	2	1	1	1	0	0	1	1	1	1	1	1	1	1	1	0	1	4	2	0	0	0	1	1	0	2	2	4	1	1	1	1	0	0	0	0	1	0	1	0	0	3
65	3	2	2	3	1	3	3	4	1	0	0	0	0	3	3	3	1	1	0	0	0	1	0	3	3	3	1	0	0	1	0	0	4	2	4	1	1	1	0	0	0	0	0	1	0	1	1	0	3
66	1	1	3	2	2	1	1	1	1	1	1	1	0	2	1	1	1	1	1	1	1	1	0	2	2	2	1	0	0	0	0	0	2	1	2	1	1	1	1	1	1	0	1	1	1	1	1	0	1
67	3	1	2	1	1	3	4	2	1	0	1	0	0	1	2	1	1	1	1	0	1	0	0	2	3	3	0	0	0	1	0	0	4	2	3	0	1	0	0	0	0	0	1	0	1	1	0	0	3
68	1	2	2	5	5	2	4	3	0	1	0	0	0	3	3	3	1	0	0	0	0	0	0	4	3	3	0	0	0	1	0	0	3	3	4	0	0	0	1	0	0	0	0	0	0	1	0	0	3
69	1	2	2	2	1	1	4	2	1	1	0	0	0	2	2	2	1	1	1	1	1	1	0	3	3	3	0	0	0	1	0	0	2	3	4	1	1	1	1	1	1	0	0	0	1	0	0	0	2
70	2	1	3	2	1	2	3	3	0	1	1	1	0	2	1	2	1	1	1	1	1	1	0	2	2	2	0	1	0	0	0	0	4	2	2	1	1	1	1	1	1	0	0	1	1	1	0	0	3
71	1	1	2	1	4	1	3	4	0	0	0	0	1	3	3	3	0	0	0	0	0	1	1	2	3	3	1	0	0	0	0	1	4	1	2	0	0	0	1	0	0	1	0	0	1	0	1	0	3
72	1	2	2	1	5	1	1	1	1	1	1	1	0	1	1	1	1	1	0	0	0	0	0	1	1	1	1	0	0	0	1	0	1	2	2	1	0	0	0	0	0	0	0	0	1	0	0	0	1
73	2	2	2	1	1	1	4	3	1	0	0	0	0	3	3	2	0	1	0	0	1	0	0	1	3	3	0	0	0	0	1	0	4	2	2	0	0	0	1	0	1	0	0	0	0	1	0	0	3
74	1	1	2	2	4	1	4	3	1	0	0	0	0	3	3	3	1	0	1	1	0	1	0	2	3	3	0	0	0	1	1	0	2	2	4	1	1	1	0	0	1	0	0	1	0	0	0	0	3
75	2	2	3	1	1	1	3	3	0	1	0	0	0	4	3	3	1	0	0	0	1	0	0	2	2	2	0	0	0	0	1	0	2	2	2	0	0	0	0	1	1	0	0	0	0	1	1	0	3
76	1	2	3	2	2	1	2	3	1	1	1	1	0	2	2	2	1	1	1	1	1	1	0	2	2	2	1	0	0	0	0	0	2	1	4	1	1	1	1	1	1	0	1	1	1	1	1	0	1
77	3	2	2	2	1	1	2	3	1	0	0	0	0	2	1	1	0	1	0	0	0	0	0	1	1	1	1	0	0	0	0	0	1	1	1	0	1	0	0	0	0	0	0	1	0	0	0	0	1
78	3	2	3	3	1	3	3	2	1	0	0	0	0	2	1	2	1	0	0	0	0	0	0	3	3	2	0	1	0	0	0	0	2	2	2	1	0	0	0	0	0	0	0	0	0	1	0	0	3
79	3	1	2	3	1	5	4	4	0	0	1	0	0	4	4	4	0	1	0	0	0	0	0	3	4	3	1	0	0	0	0	0	3	3	4	0	0	0	1	0	0	0	0	0	0	1	0	0	3
80	1	2	2	4	2	1	1	1	1	0	0	0	0	2	2	2	1	1	0	0	0	1	0	2	4	1	1	1	0	1	0	0	2	2	1	1	1	0	0	0	0	0	0	0	1	0	0	0	3
81	2	2	2	2	1	2	2	3	0	1	0	0	0	1	1	2	0	1	0	0	0	0	0	3	2	2	1	1	0	1	0	0	3	2	2	0	1	0	1	0	0	0	0	1	1	1	0	0	2
82	1	1	1	1	4	2	4	3	1	0	0	0	0	3	3	3	0	0	1	1	0	0	0	2	4	3	1	0	0	0	0	0	4	2	4	0	0	0	0	0	1	0	0	0	0	1	0	0	4
83	1	1	1	2	3	1	4	3	0	1	0	0	0	2	2	2	1	1	1	1	1	1	0	2	3	3	0	1	0	1	0	0	2	3	1	1	1	1	1	1	1	0	1	1	1	1	1	0	3
84	2	2	2	1	1	1	4	3	0	1	0	0	0	4	4	4	0	0	0	0	1	0	0	3	3	3	1	0	0	0	0	0	3	3	4	0	0	0	0	0	1	0	0	0	0	1	0	0	3
85	2	1	2	1	4	1	2	2	1	0	0	0	0	3	3	4	0	0	1	0	0	0	0	1	1	2	1	0	0	0	0	0	1	3	4	1	0	0	0	0	0	0	1	0	0	0	0	0	1
86	2	1	1	1	1	1	4	4	1	1	0	0	0	4	3	4	0	0	1	0	1	0	0	3	4	3	0	0	1	0	1	0	4	3	4	0	1	0	0	1	0	0	0	0	0	1	1	0	3
87	3	2	2	1	5	1	4	3	1	0	0	0	0	3	3	3	0	1	0	0	0	0	0	3	2	3	0	1	0	0	0	0	4	3	4	1	1	0	0	0	0	0	1	0	0	0	0	0	2
88	3	2	4	3	1	1	4	4	0	1	1	0	0	5	5	5	0	0	1	1	1	0	0	4	4	3	0	0	0	1	0	0	4	3	4	0	0	0	0	0	1	0	0	0	0	0	1	0	4
89	2	2	3	5	5	1	4	2	1	1	1	1	0	2	1	1	1	1	1	1	1	0	0	2	4	2	0	0	0	0	1	0	2	2	3	1	1	1	1	1	1	0	1	0	1	1	1	0	3
90	1	2	3	5	4	1	4	1	0	1	0	1	0	2	2	2	0	0	1	1	0	1	0	2	3	2	0	0	0	1	1	0	2	2	4	0	0	0	1	0	0	0	0	0	0	0	1	0	3
91	1	1	2	4	2	1	4	4	1	1	0	0	0	3	4	3	0	0	0	0	1	1	0	3	2	3	1	0	0	0	0	0	2	2	2	0	0	0	1	1	0	0	0	0	0	1	1	0	3
92	3	1	2	3	1	1	3	3	0	1	0	0	0	3	3	3	1	1	0	1	0	1	0	5	3	3	1	0	0	0	0	0	1	3	4	0	0	1	0	0	1	0	0	0	1	0	0	0	3
93	1	1	1	4	4	1	2	4	1	0	0	0	0	3	3	3	0	1	0	0	0	0	0	3	3	2	0	0	0	0	1	0	3	2	2	0	0	0	1	0	0	0	0	0	0	1	0	0	3
94	3	1	3	1	5	5	4	3	1	1	1	1	0	2	2	2	1	0	1	1	1	1	0	2	3	3	1	0	0	0	0	0	2	3	1	1	1	0	1	1	0	0	0	0	0	1	0	0	2
95	1	1	1	2	2	2	3	3	1	0	1	1	0	3	3	3	0	0	1	0	0	1	0	3	3	3	0	0	0	1	0	0	3	2	2	0	0	1	0	0	0	0	0	0	1	0	0	0	3
96	1	2	3	5	5	1	2	3	1	1	1	1	0	2	1	2	1	1	0	1	1	0	0	2	2	2	1	1	1	1	1	0	1	1	2	0	1	1	1	1	1	0	0	1	1	1	1	0	1
97	2	1	2	2	5	2	4	3	1	1	1	1	0	4	4	2	1	1	0	1	1	0	0	2	2	3	0	0	0	1	0	0	4	2	4	1	1	0	1	0	0	0	1	1	0	1	1	0	3
98	1	2	3	1	5	1	3	3	1	0	0	0	0	1	3	2	1	0	0	0	0	0	0	2	3	2	0	0	0	1	0	0	3	3	2	1	0	0	0	0	0	0	0	0	0	1	0	0	3
99	2	2	2	5	5	2	2	2	1	1	0	0	0	2	1	1	1	1	1	1	1	1	0	2	2	3	0	0	0	0	0	1	2	2	3	1	1	1	1	1	1	0	1	1	1	0	1	0	2
100	1	1	1	3	3	3	4	2	1	1	1	1	0	2	2	2	1	1	1	1	1	1	0	2	3	3	0	0	1	1	0	0	2	3	2	1	1	1	1	1	1	0	1	1	1	1	1	0	2
101	1	2	3	5	5	2	3	2	0	0	0	1	0	3	3	2	1	0	0	0	0	0	0	3	2	3	1	0	0	0	0	0	4	2	4	1	1	1	0	0	0	0	0	1	0	0	0	0	2
102	1	2	2	2	4	1	3	1	0	1	0	0	0	3	1	1	0	1	0	0	0	0	0	1	1	2	1	0	0	0	0	0	3	3	2	1	0	0	0	0	0	0	1	0	0	0	0	0	3
103	3	1	2	1	1	2	3	3	1	0	0	0	0	2	3	2	1	0	0	0	0	0	0	3	3	2	1	1	0	0	0	0	2	2	1	1	1	0	0	0	0	0	1	1	0	0	0	0	3
104	1	2	3	2	5	1	3	3	1	0	0	0	0	3	1	1	0	0	0	0	1	0	0	1	1	3	0	1	0	0	0	0	3	3	1	0	0	0	0	1	0	0	1	0	0	0	0	0	3
105	1	2	3	1	5	1	4	3	1	0	0	0	0	3	1	1	0	0	0	0	1	0	0	1	1	3	0	1	0	0	0	0	3	3	1	0	1	0	0	0	0	0	1	0	0	0	0	0	3
106	1	2	3	4	3	2	3	1	1	1	1	0	0	2	1	1	1	1	1	0	0	0	0	2	2	3	0	0	0	0	0	1	1	3	2	0	1	1	1	1	1	0	1	0	0	0	0	0	2
107	2	2	1	3	2	1	1	1	1	0	0	1	0	1	2	1	1	0	0	0	0	0	0	1	1	1	0	0	0	1	0	0	1	3	1	0	0	0	1	0	0	0	0	0	0	0	1	0	1
108	3	1	1	5	5	2	3	2	1	1	0	0	0	3	3	4	1	1	1	0	0	0	0	3	4	3	0	0	0	0	0	1	4	3	4	0	0	1	1	1	0	0	1	0	0	0	0	0	4
109	1	2	2	1	4	2	4	2	1	0	0	0	0	1	1	2	1	0	0	0	0	0	0	3	3	3	1	0	0	0	0	0	3	2	4	0	1	0	0	0	0	0	1	0	0	0	0	0	3
110	2	2	2	2	1	2	3	2	0	1	0	1	0	3	2	3	0	1	0	0	1	0	0	3	3	2	0	0	1	0	0	0	3	2	2	0	0	1	1	0	0	0	0	0	0	1	0	0	3
111	1	2	3	2	1	1	1	1	1	1	1	1	0	1	1	1	1	1	1	1	1	1	0	1	2	1	1	1	1	1	1	0	1	1	1	1	1	1	1	1	1	0	1	1	0	1	0	0	1
112	1	2	2	2	1	2	1	2	1	1	1	1	1	1	1	2	1	1	1	0	0	0	0	1	1	1	1	1	1	1	1	0	1	2	2	1	1	1	1	1	1	0	1	1	1	1	1	0	2
113	2	2	3	1	4	1	2	2	1	0	1	0	0	3	2	2	1	1	0	0	0	0	0	1	1	3	1	1	0	0	0	0	2	2	4	1	1	0	0	0	0	0	1	1	0	0	0	0	3
114	1	2	3	3	5	2	4	2	1	1	0	0	0	1	1	1	1	0	0	1	0	1	0	2	2	3	1	0	0	0	0	0	2	2	2	1	1	1	0	0	0	0	0	1	1	1	0	0	2
115	1	2	2	1	3	1	4	2	0	1	0	0	0	3	2	2	0	0	0	1	0	0	0	2	4	3	1	0	0	1	0	0	4	2	1	1	1	0	0	0	0	0	0	1	0	1	0	0	3
116	3	1	2	2	1	3	2	1	1	1	0	0	0	2	3	3	0	0	0	1	0	0	0	4	2	2	0	1	0	0	0	0	4	3	2	0	1	1	0	1	0	0	0	0	0	0	1	0	3
117	4	2	1	2	1	2	4	3	1	0	1	0	0	1	2	2	0	1	0	1	0	0	0	3	2	3	0	0	1	1	0	0	3	3	2	0	0	0	1	0	0	0	0	0	1	1	0	0	2
118	3	1	2	1	5	2	3	3	1	0	1	0	0	2	1	1	1	1	1	1	0	0	0	2	2	3	1	1	0	0	0	0	2	2	2	1	1	1	1	0	0	0	1	1	1	0	0	0	2
119	3	1	2	2	1	2	2	3	0	0	1	0	0	2	2	3	0	1	0	0	0	0	0	3	3	2	0	0	0	1	0	0	2	2	3	0	0	0	1	0	0	0	0	0	0	0	1	0	3
120	2	2	3	1	5	1	3	3	1	1	1	0	0	1	2	2	1	1	0	1	0	0	0	2	2	2	1	1	1	0	0	0	2	3	2	1	0	1	1	0	0	0	1	1	1	0	0	0	2
121	3	2	3	3	5	1	2	2	0	0	1	0	0	3	2	2	0	0	0	1	0	0	0	2	3	2	0	0	0	1	0	0	2	3	3	0	0	0	0	1	0	0	0	0	1	0	0	0	2
122	1	1	3	1	4	1	2	2	1	1	0	0	0	2	2	2	1	1	1	0	0	0	0	4	2	3	1	1	0	0	0	0	2	2	2	1	1	1	0	0	0	0	1	1	0	0	0	0	2
123	3	2	3	3	1	1	2	4	0	1	0	0	0	2	3	2	0	1	0	0	0	1	0	2	1	2	0	1	0	1	0	0	1	2	2	0	1	0	0	0	0	0	0	0	1	1	0	0	2
124	2	1	3	1	1	1	2	2	1	0	1	1	0	2	1	1	1	1	1	1	1	0	0	1	1	1	1	1	0	0	0	0	2	2	1	1	1	1	0	0	0	0	1	1	0	0	0	0	2
125	1	1	2	3	2	1	3	1	0	1	0	0	0	2	3	3	1	0	0	0	0	0	0	2	3	2	1	0	0	0	0	0	2	2	2	0	1	0	1	0	0	0	0	0	0	1	0	0	2
126	3	2	2	2	1	2	2	3	0	0	1	0	0	2	1	2	0	1	0	0	0	0	0	2	3	2	0	0	0	1	0	0	2	2	2	0	0	1	1	0	0	0	0	0	1	0	1	0	1
127	2	2	3	2	1	1	1	1	1	1	0	0	0	2	1	2	1	0	1	0	0	0	0	2	1	2	0	1	0	1	0	0	3	2	1	0	0	1	1	0	0	0	0	0	1	1	0	0	2
128	1	2	2	1	5	1	3	3	1	0	0	0	0	3	3	5	1	1	0	0	0	0	0	3	2	3	0	1	0	0	0	0	2	2	3	1	0	1	0	0	0	0	1	1	0	0	0	0	2
129	2	1	3	1	1	1	2	3	1	1	0	0	0	2	1	2	1	0	1	0	0	0	0	2	2	3	1	0	0	1	0	0	2	2	2	1	1	1	0	0	0	0	1	1	0	0	0	0	2
130	2	1	3	2	4	1	2	3	1	0	1	0	0	3	2	2	1	1	1	0	0	0	0	1	1	2	1	1	0	0	0	0	2	2	2	1	1	1	0	0	0	0	1	1	0	0	0	0	2
131	2	2	3	1	1	1	4	2	0	0	0	1	0	3	3	3	1	1	0	1	1	1	0	4	3	3	0	1	0	0	1	0	2	2	4	1	1	1	1	1	1	0	0	0	1	0	0	0	2
132	3	2	2	2	1	1	2	2	1	0	0	1	0	2	3	1	0	1	0	0	1	0	0	2	3	2	0	0	0	1	0	0	1	2	2	0	0	0	1	1	0	0	0	0	1	0	0	0	2
133	2	1	3	1	5	1	3	3	1	0	0	1	0	3	3	2	1	0	1	0	0	0	0	2	3	2	1	1	0	1	0	0	2	2	2	1	1	1	0	0	0	0	1	1	0	0	0	0	2
134	3	1	1	2	1	1	2	2	0	1	1	0	0	2	1	2	0	1	0	1	0	0	0	2	2	2	0	0	0	1	1	0	2	1	2	0	1	0	1	0	0	0	0	0	0	1	1	0	1
135	2	1	3	1	5	1	2	2	1	1	0	0	0	2	1	1	1	1	1	0	0	0	0	2	2	3	1	0	1	0	0	0	2	2	2	1	1	1	1	1	0	0	1	0	1	0	0	0	2
136	1	2	3	2	4	1	2	2	1	1	1	1	0	2	2	4	1	1	1	1	0	0	0	2	3	2	1	1	0	1	0	0	2	2	3	1	1	1	0	0	0	0	1	1	0	0	0	0	2
137	3	2	1	3	1	2	2	2	0	1	0	0	0	2	2	1	0	1	0	0	0	1	0	2	2	1	0	0	0	1	0	0	2	3	2	0	0	1	0	0	0	0	0	0	0	1	0	0	2
138	1	2	2	3	3	1	1	1	1	1	0	0	0	1	1	1	0	1	1	0	0	0	0	1	1	1	0	0	1	1	1	0	1	3	2	0	0	1	1	0	0	0	0	0	0	1	1	0	1
139	2	2	3	1	1	1	2	2	1	1	1	0	0	2	2	2	1	1	1	0	0	0	0	3	2	3	1	1	1	0	0	0	2	2	2	1	1	1	0	0	0	0	1	1	0	0	0	0	2
140	3	1	2	1	5	2	2	3	1	0	1	0	0	2	2	4	1	0	1	0	0	0	0	3	3	2	1	0	1	1	0	0	3	3	4	0	0	0	1	0	0	0	0	1	0	1	0	0	2
141	2	1	2	2	1	1	2	2	1	1	1	1	0	2	2	2	1	1	1	1	1	1	0	2	2	2	1	0	0	1	0	0	2	2	3	0	1	1	1	0	0	0	1	1	1	1	1	0	3
142	2	2	3	2	4	1	3	3	1	0	1	0	0	3	1	3	1	1	0	1	0	0	0	2	2	3	0	1	1	0	0	0	2	2	2	1	1	0	0	1	0	0	1	0	1	0	0	0	3
143	3	2	2	3	1	1	2	2	0	1	0	0	0	2	2	1	0	0	0	0	1	1	0	1	2	2	0	1	0	1	0	0	1	3	2	0	0	0	1	0	0	0	0	0	0	1	0	0	2
144	2	2	2	3	1	1	1	1	0	1	1	0	0	1	2	2	0	1	0	1	1	0	0	2	2	2	0	0	0	1	1	0	2	3	2	0	1	1	1	0	0	0	0	0	1	0	1	0	2
145	4	1	2	5	5	3	4	4	0	0	1	0	0	3	3	4	1	1	0	0	0	1	0	3	3	3	1	0	1	1	0	0	3	2	2	1	1	1	1	0	0	0	1	1	0	0	0	0	3
146	3	2	2	2	1	2	1	2	1	0	0	0	0	3	1	1	1	0	1	1	1	1	0	1	2	2	1	1	1	1	1	0	1	1	2	1	1	1	1	1	1	0	1	1	1	1	1	0	2
147	3	2	2	5	5	3	4	4	0	0	1	0	0	4	4	4	1	1	0	0	0	0	0	3	3	3	0	1	0	1	0	0	3	2	4	1	1	1	1	0	0	0	0	1	1	0	0	0	3
148	2	2	1	3	1	2	2	3	0	0	1	1	0	2	3	3	0	0	1	0	1	0	0	2	2	2	1	0	0	1	0	0	1	3	2	0	0	0	1	1	0	0	0	0	1	0	1	0	2
149	1	1	2	2	4	1	2	1	1	1	0	1	0	2	1	1	1	1	1	0	1	1	0	1	1	1	1	1	1	1	1	0	1	1	2	1	1	0	1	1	0	0	0	1	1	1	0	0	1
150	1	2	2	1	2	1	3	2	0	0	0	1	0	2	4	4	1	0	1	1	1	1	0	1	4	2	1	0	0	1	1	0	2	1	2	0	0	1	1	1	0	0	0	0	1	1	1	0	3
151	1	1	2	3	2	1	2	1	1	1	1	1	0	1	1	1	1	1	1	1	1	1	0	2	3	2	1	1	1	1	1	0	2	2	2	1	1	1	1	1	0	0	1	1	1	1	0	0	2
152	1	2	4	1	2	1	4	1	1	1	1	1	0	1	1	1	1	1	1	1	1	1	0	1	4	3	1	1	0	1	1	0	1	3	1	1	1	0	0	1	1	0	1	1	1	1	1	0	3
153	1	1	4	4	2	1	3	1	1	1	1	1	0	1	2	2	1	1	1	0	0	0	0	1	1	1	1	1	1	1	0	0	1	2	2	1	1	1	0	0	0	0	1	1	1	0	0	0	1
154	3	2	2	2	1	2	1	2	1	1	0	1	0	3	1	1	1	1	1	1	1	1	0	1	2	2	1	1	1	1	1	0	1	1	2	1	1	1	1	1	1	0	1	1	1	1	1	0	2
155	1	2	1	2	6	1	1	1	1	1	1	1	0	3	1	1	1	1	1	1	1	1	0	1	1	1	1	1	1	1	1	0	1	2	1	1	1	1	1	1	1	0	1	1	1	1	1	0	1
156	1	2	3	4	2	1	3	2	1	1	1	1	0	2	1	1	1	1	1	1	1	1	0	1	3	2	0	1	0	1	0	0	1	2	2	1	1	1	1	1	1	0	1	1	0	1	1	0	1
157	1	2	1	2	2	1	2	3	1	1	1	1	1	3	3	3	1	1	1	1	1	1	0	2	3	2	1	1	1	1	1	0	2	2	2	1	1	1	1	1	1	0	1	1	1	1	1	0	2
158	1	2	2	1	6	1	3	1	1	1	0	0	0	2	2	2	1	1	1	1	1	1	0	2	2	3	1	0	0	1	0	0	1	2	2	1	1	1	1	1	1	0	1	1	1	1	1	0	2
159	1	2	3	1	1	1	3	2	1	0	1	1	0	2	2	2	1	0	1	1	1	0	0	2	3	3	1	1	0	1	0	0	2	2	2	1	1	0	1	1	1	0	0	1	0	1	1	0	2
160	1	1	2	3	2	1	2	2	1	1	1	1	0	1	1	1	1	1	1	1	1	1	0	2	2	2	1	0	0	1	0	0	1	2	1	1	1	1	1	1	1	0	0	1	1	1	0	0	2
161	1	2	2	3	2	1	3	2	1	1	1	1	0	1	1	1	1	1	1	1	1	1	0	2	2	2	1	1	1	1	1	0	2	2	2	1	1	1	1	1	1	0	1	1	1	1	1	0	2
162	1	2	2	2	2	1	2	3	1	1	1	1	0	3	1	1	1	1	1	1	1	1	0	3	3	3	1	0	0	1	1	0	2	2	4	1	1	1	1	1	1	0	1	1	1	1	1	0	1
163	1	2	1	1	2	1	3	2	1	1	1	0	0	2	1	1	1	0	1	0	1	0	0	1	3	2	1	1	0	0	1	0	2	3	2	0	1	1	1	1	0	0	0	0	0	1	1	0	3
164	1	2	2	2	2	1	3	3	1	1	1	1	0	3	2	2	1	1	1	1	1	1	0	3	3	3	1	0	0	0	0	0	2	2	2	1	1	1	1	1	1	0	0	0	1	0	0	0	2
165	1	2	2	3	2	1	3	2	1	1	1	1	0	2	2	2	1	1	1	1	1	1	0	2	2	2	1	1	1	1	1	0	1	1	2	1	1	1	1	1	1	0	1	1	1	1	1	0	2
166	1	2	4	2	2	1	1	1	1	1	1	1	0	1	1	1	1	1	1	1	1	1	0	1	1	1	1	1	1	1	1	0	1	2	1	1	1	1	1	1	1	0	1	1	1	1	1	0	1
167	1	2	1	1	2	1	4	2	0	1	0	0	0	2	2	2	0	1	0	1	1	1	0	2	3	2	1	0	0	1	0	0	2	2	2	0	1	1	1	0	0	0	0	1	1	0	0	0	3
168	1	2	2	2	2	1	3	3	1	1	1	1	0	3	1	1	1	1	1	1	1	1	0	1	2	2	0	1	0	1	0	0	1	2	2	1	1	1	1	1	1	0	1	1	1	1	1	0	3
169	1	2	1	1	2	1	2	2	1	1	1	0	0	2	2	2	1	1	1	1	1	1	0	2	2	2	1	0	0	1	1	0	2	2	2	1	1	1	1	1	1	0	0	1	0	1	1	0	2
170	1	2	1	2	2	1	2	2	1	1	1	1	0	2	1	1	1	1	1	1	1	1	0	1	1	2	1	1	0	1	0	0	1	2	2	1	1	1	1	1	1	0	1	1	1	1	1	0	2
171	3	2	2	3	2	2	3	3	0	0	1	0	0	3	3	3	0	1	0	0	0	0	0	3	3	3	1	0	0	0	0	0	3	2	2	0	0	0	1	0	0	0	0	0	0	1	0	0	3
172	1	2	1	4	2	1	2	2	1	1	1	1	0	2	2	2	1	1	1	1	1	1	0	3	2	2	1	1	1	1	1	0	2	3	2	1	1	1	1	1	1	0	0	1	1	1	1	0	2
173	1	2	2	2	2	1	3	1	1	1	1	1	0	1	1	3	1	1	1	1	1	1	0	2	2	2	1	0	0	1	0	0	1	1	2	1	1	1	1	1	1	0	1	1	1	1	1	0	3
174	2	1	2	4	1	2	2	2	0	1	0	0	0	1	1	1	1	1	0	0	1	1	0	1	3	2	0	1	0	0	0	0	1	3	1	1	0	0	0	0	0	0	0	1	0	0	0	0	3
175	1	2	2	1	2	1	3	2	1	1	1	1	0	2	2	2	1	1	1	1	1	1	0	3	2	2	0	0	0	1	0	0	2	2	2	1	1	1	1	1	1	0	0	0	1	1	0	0	2
176	1	1	2	1	2	1	2	2	1	1	1	1	0	2	2	2	1	1	1	1	1	1	0	2	1	1	1	1	1	1	1	0	1	2	1	1	1	1	1	1	1	0	1	1	1	1	1	0	2
177	1	2	4	2	2	1	3	2	0	1	0	0	0	2	2	2	0	1	0	0	0	0	0	2	2	2	1	1	1	1	1	0	2	1	2	0	1	0	0	0	0	0	0	1	0	0	0	0	3
178	1	1	2	3	4	1	1	2	1	0	1	1	0	1	1	1	1	1	0	0	0	1	0	1	1	1	1	0	0	1	1	0	1	3	1	1	1	0	1	0	0	0	1	0	0	1	0	0	1
179	1	1	2	1	2	2	2	3	0	1	0	1	0	3	3	3	1	1	0	0	0	1	0	2	3	2	0	0	0	1	0	0	2	2	2	0	1	0	1	0	0	0	0	1	0	1	0	0	3
180	3	2	2	1	1	2	3	2	1	1	1	0	0	2	2	2	1	1	1	0	1	1	0	2	2	2	1	0	1	1	0	0	2	3	3	0	1	1	1	0	0	0	1	1	1	0	1	0	2
181	2	1	2	1	5	2	2	2	1	0	1	0	0	2	2	2	1	1	1	0	0	0	0	2	2	2	1	1	0	0	0	0	2	2	3	1	1	1	0	0	0	0	1	1	0	0	0	0	1
182	2	1	3	2	5	2	2	2	1	1	1	0	0	2	2	2	1	1	1	0	0	0	0	2	3	2	1	1	1	0	0	0	2	2	2	1	1	1	1	0	0	0	1	1	1	0	0	0	2
183	4	1	2	1	1	2	2	3	1	0	1	0	0	2	3	2	1	1	1	0	0	0	0	2	2	2	1	1	1	0	0	0	2	2	2	1	1	1	0	0	0	0	1	1	1	0	0	0	2
184	2	2	2	1	5	2	3	2	1	1	1	0	0	3	3	3	1	1	1	1	0	0	0	2	3	2	1	1	1	1	0	0	3	2	2	1	1	1	1	0	0	0	1	1	1	0	0	0	3
185	4	1	2	5	5	3	3	3	0	0	1	0	0	4	4	4	0	1	0	0	0	0	0	4	3	2	0	0	0	1	0	0	3	3	3	0	0	1	1	0	0	0	1	0	0	0	0	0	4
186	2	2	3	1	4	2	2	3	0	0	1	0	0	2	2	3	1	1	0	0	0	0	0	1	2	2	0	0	0	1	0	0	1	2	2	1	1	0	0	0	0	0	1	0	0	0	0	0	3
187	2	2	1	1	4	2	3	3	0	0	0	1	0	4	4	4	0	1	1	0	0	0	0	3	3	2	0	0	0	0	1	0	3	2	3	0	0	1	0	1	0	0	0	0	0	1	0	0	2
188	1	2	2	1	5	1	3	2	0	0	1	0	0	3	1	2	0	0	1	0	0	0	0	3	3	2	0	1	1	0	0	0	2	2	2	1	1	0	0	0	0	0	0	1	1	0	0	0	3
189	1	2	3	2	4	1	3	3	0	0	0	1	0	4	2	3	0	1	0	0	0	0	0	3	3	1	0	0	0	1	0	0	4	3	1	0	1	0	0	0	0	0	0	1	0	0	0	0	2
190	1	1	2	3	3	1	2	1	0	1	1	0	0	3	4	3	1	0	1	0	0	0	0	2	3	2	0	0	1	1	0	0	2	2	2	0	0	1	0	0	1	0	0	0	1	0	1	0	3
191	3	2	3	5	1	2	2	3	0	0	1	0	0	3	2	3	1	0	0	1	0	0	0	3	3	2	0	1	0	1	0	0	2	2	3	1	0	1	1	0	0	0	1	1	1	1	1	0	3
192	2	2	4	5	1	2	3	2	0	0	1	0	0	3	4	4	0	0	1	0	1	0	0	2	3	3	0	0	1	0	1	0	3	2	2	0	1	0	1	0	0	0	0	0	1	0	1	0	3
193	3	2	1	3	1	1	1	2	0	1	0	0	0	2	2	2	1	0	0	1	0	0	0	2	2	1	0	0	0	1	1	0	2	2	1	0	1	0	0	1	0	0	0	1	0	0	0	0	2
194	3	1	1	1	1	2	1	2	0	1	0	1	0	1	1	2	1	0	1	0	0	0	0	2	2	2	0	0	0	1	0	0	2	2	2	0	1	0	1	0	0	0	0	0	0	1	0	0	2
195	4	1	1	1	1	2	3	3	1	1	1	0	0	3	3	3	1	1	0	0	0	0	0	3	2	3	0	0	0	0	0	1	2	2	4	1	0	1	1	0	0	0	1	0	0	0	0	0	3
196	3	2	2	2	1	2	1	1	1	0	0	1	0	1	1	1	0	1	0	0	0	1	0	1	1	2	0	1	0	1	0	0	1	3	2	0	0	0	1	1	0	0	0	0	0	1	0	0	2
197	2	2	2	3	1	2	2	2	1	0	0	0	0	1	2	1	0	1	1	0	1	0	0	1	1	2	0	1	0	1	0	0	2	3	2	0	1	0	1	0	0	0	0	0	0	1	0	0	2
198	2	1	2	1	4	1	3	2	1	1	0	0	0	2	2	2	1	1	0	1	0	0	0	1	2	2	0	1	1	0	0	0	3	2	2	1	1	0	0	0	0	0	0	1	0	0	0	0	2
199	2	1	1	2	1	1	2	1	0	1	0	1	0	2	1	1	0	0	0	1	1	0	0	2	2	2	0	1	0	1	0	0	2	3	2	0	0	0	1	0	1	0	0	0	1	1	0	0	1
200	2	1	1	3	1	2	2	1	0	1	1	0	0	1	2	1	0	1	1	1	0	0	0	2	1	2	0	0	0	1	1	0	2	1	2	0	1	1	1	0	0	0	0	0	1	1	0	0	2
201	1	2	2	1	4	1	3	3	0	0	1	0	0	3	4	4	1	0	1	0	1	0	0	2	3	3	0	1	0	1	0	0	4	2	2	0	0	0	1	1	0	0	1	1	0	0	0	0	2
202	2	2	2	5	5	2	3	3	0	1	0	0	0	4	5	5	1	1	1	0	0	0	0	3	3	3	0	1	1	0	0	0	3	3	3	1	1	0	1	0	0	0	1	1	1	1	1	0	2
203	1	2	1	1	4	1	4	4	1	0	0	0	0	4	4	4	1	1	1	0	0	0	0	4	3	2	0	0	0	1	0	0	4	3	3	0	1	1	1	0	0	0	0	0	1	0	1	0	3
204	3	2	3	5	5	3	2	2	1	0	1	1	0	4	4	5	1	1	1	0	0	0	0	4	4	3	0	0	0	1	0	0	4	2	3	0	1	0	1	0	0	0	1	0	0	1	0	0	2
205	3	1	3	5	5	3	3	3	0	0	1	0	0	4	4	4	1	0	0	0	0	0	0	4	2	3	0	0	0	1	0	0	4	2	3	1	0	1	0	0	0	0	1	0	0	0	0	0	2
206	1	2	3	1	4	1	3	3	1	0	0	1	0	3	3	4	0	1	0	1	0	0	0	3	3	3	0	0	0	1	0	0	4	2	3	1	1	0	0	0	0	0	1	0	0	0	0	0	3
207	2	2	2	1	5	1	2	2	1	0	1	0	0	2	2	2	1	0	1	0	0	0	0	2	2	2	1	1	1	1	1	0	2	2	2	1	1	1	1	0	0	0	1	1	0	0	0	0	2
208	1	2	2	1	4	2	3	3	0	1	1	0	0	3	2	2	1	0	1	0	0	0	0	2	3	2	0	0	1	1	0	0	2	2	2	1	0	1	0	0	0	0	1	1	0	0	0	0	3
209	3	2	3	5	5	1	2	2	1	1	1	1	0	3	4	4	1	1	1	0	0	0	0	3	2	3	0	0	0	1	0	0	4	2	2	1	1	1	0	0	0	0	1	1	0	0	0	0	3
210	1	2	3	2	3	1	2	2	1	1	1	1	0	2	2	2	1	1	1	0	0	0	0	2	2	2	1	1	0	1	0	0	2	2	2	1	1	0	1	0	0	0	1	0	0	0	0	0	2
211	2	1	3	5	5	1	2	2	1	1	0	1	0	2	3	3	0	0	1	1	1	0	0	3	2	2	0	1	1	0	0	0	3	2	1	1	1	1	1	0	0	0	1	1	0	0	0	0	2
212	1	1	3	2	3	1	3	3	1	1	1	0	0	2	2	3	1	1	0	1	1	0	0	3	3	2	1	0	1	1	1	0	2	1	2	1	1	1	1	0	0	0	1	0	0	1	1	0	3
213	1	2	2	1	5	1	3	3	1	1	1	0	0	4	4	4	1	0	1	1	1	0	0	2	4	2	1	0	1	0	1	0	2	2	3	1	1	0	0	1	0	0	1	1	0	0	0	0	3
214	2	2	2	5	5	2	3	3	1	1	0	0	0	2	3	4	1	0	1	0	1	0	0	2	2	2	0	0	1	0	1	0	2	2	2	0	1	1	0	1	1	0	1	1	0	1	0	0	2
215	1	1	3	2	4	1	2	3	1	1	1	0	0	3	3	4	1	1	0	1	1	0	0	3	2	3	1	1	1	0	0	0	2	2	2	1	1	1	1	1	0	0	1	1	0	0	0	0	2
216	1	1	3	1	4	2	2	3	1	0	1	1	0	3	3	4	1	1	1	0	1	0	0	3	2	2	1	0	1	1	0	0	2	1	1	1	1	1	1	0	0	0	1	0	0	0	0	0	3
217	1	2	3	1	4	1	2	2	1	1	1	0	0	2	2	4	1	1	1	0	0	0	0	2	2	2	1	1	0	1	0	0	2	2	2	1	1	0	1	0	0	0	1	1	0	0	0	0	2
218	2	2	2	1	4	2	2	3	1	1	0	1	0	2	3	4	1	0	1	1	1	0	0	3	3	2	0	1	0	1	0	0	2	2	3	1	0	1	1	0	1	0	1	1	0	0	0	0	3
219	2	2	2	5	5	3	2	2	0	0	1	0	0	2	3	4	0	1	0	1	1	0	0	2	3	3	0	1	1	1	1	0	4	1	2	1	1	1	0	1	0	0	1	1	0	1	0	0	3
220	1	2	1	1	4	2	3	2	1	1	1	0	0	3	3	4	0	1	1	1	0	0	0	3	3	2	1	0	0	1	1	0	2	1	2	1	0	1	0	1	0	0	1	1	0	0	0	0	2
221	2	2	3	5	5	2	2	3	1	1	1	1	0	3	2	2	1	1	0	1	1	0	0	2	2	2	1	0	1	1	0	0	2	2	2	0	1	0	1	1	1	0	1	1	0	1	0	0	3
222	2	2	3	5	5	2	3	3	1	1	1	1	0	4	4	5	1	0	1	1	0	1	0	4	2	2	0	1	1	1	0	0	2	2	3	1	1	0	1	0	1	0	1	0	1	1	0	0	2
223	1	2	3	5	5	2	2	2	1	0	1	0	0	2	3	3	1	1	1	0	0	0	0	3	1	3	1	0	1	0	0	0	2	2	2	1	1	0	0	1	0	0	1	1	0	0	0	0	3
224	2	1	3	5	5	1	2	3	1	1	0	0	0	3	4	4	0	1	1	0	1	0	0	3	3	2	1	0	1	0	0	0	2	2	4	0	1	1	0	1	0	0	1	1	1	0	1	0	2
225	2	2	2	5	5	1	2	3	1	1	0	1	0	2	3	5	1	1	1	0	1	0	0	2	2	3	0	0	1	0	1	0	3	2	2	1	0	1	0	1	0	0	1	0	1	0	0	0	2
226	1	2	2	2	4	2	2	3	0	1	0	0	0	2	3	4	1	0	1	0	1	1	0	2	2	2	0	1	1	1	0	0	2	2	3	1	1	1	1	1	0	0	1	1	1	0	0	0	3
227	3	2	1	3	1	2	2	2	0	1	1	0	0	2	2	2	1	0	1	0	0	0	0	2	2	1	0	1	0	1	0	0	2	3	2	0	1	1	0	0	0	0	0	0	1	1	0	0	2
228	1	2	2	1	4	3	2	2	0	0	1	0	0	2	2	3	1	0	1	1	1	0	0	2	2	3	1	1	0	1	1	0	2	2	2	1	1	0	0	1	0	0	1	0	1	0	0	0	2
229	2	2	2	2	1	2	1	2	0	1	1	0	0	2	1	2	0	0	1	0	0	1	0	2	1	1	0	1	0	1	0	0	2	2	2	0	1	0	1	0	0	0	0	1	0	1	0	0	1
230	1	2	2	2	4	1	2	2	0	1	1	0	0	2	2	3	1	0	1	0	1	0	0	3	2	3	0	1	0	1	0	0	2	2	1	0	1	0	1	1	0	0	1	0	0	0	0	0	3
231	1	2	1	1	4	2	4	4	1	0	0	0	0	4	4	4	1	0	1	1	0	0	0	3	3	3	0	0	0	1	0	0	4	2	3	1	1	1	0	1	0	0	1	0	1	0	0	0	3
232	1	2	2	1	4	1	2	2	1	1	1	0	0	2	4	4	1	0	1	0	1	0	0	2	3	3	1	0	1	1	0	0	1	2	2	0	1	0	1	1	0	0	0	1	0	1	0	0	3
233	3	1	3	5	1	3	3	3	1	0	1	1	0	3	4	4	1	0	0	1	1	1	0	2	3	2	0	0	1	1	0	0	3	2	3	0	1	0	1	1	0	0	1	1	0	0	1	0	3
234	2	1	3	1	4	2	3	3	1	1	1	1	0	3	1	2	1	1	1	1	0	0	0	2	2	2	0	1	1	1	1	0	2	2	2	0	1	0	1	1	1	0	1	1	1	0	1	0	2
235	2	2	3	5	5	2	2	2	0	0	1	0	0	3	3	4	0	0	1	0	1	0	0	3	3	2	0	1	0	0	0	0	2	1	2	0	1	0	0	0	0	0	0	0	0	1	0	0	4
236	2	1	3	3	1	2	2	2	0	1	0	1	0	2	1	2	0	1	1	0	0	0	0	2	1	2	0	0	1	1	0	0	2	1	2	0	1	0	1	0	0	0	0	0	1	1	0	0	2
237	1	2	2	1	4	2	3	2	1	1	1	0	0	2	3	4	0	0	1	0	1	1	0	4	3	3	0	0	1	0	0	0	4	2	2	0	0	1	1	0	1	0	0	0	1	1	0	0	2
238	3	1	3	5	1	3	2	2	0	1	1	0	0	3	3	4	0	1	1	0	1	0	0	3	3	3	0	1	0	0	0	0	2	2	2	0	0	1	1	0	0	0	1	0	0	0	0	0	3
239	1	1	3	1	4	1	2	3	0	1	0	0	0	3	3	3	0	1	0	0	0	0	0	3	2	3	0	1	0	0	0	0	3	2	1	1	0	0	0	0	0	0	1	0	0	0	0	0	3
240	1	2	2	1	4	2	1	2	0	1	0	0	0	2	2	2	0	1	0	1	0	0	0	4	3	2	0	0	1	0	0	0	2	2	2	0	1	0	0	0	0	0	0	0	1	0	0	0	3
241	1	1	3	2	3	1	2	3	0	0	1	0	0	2	4	3	0	0	0	1	0	1	0	3	4	2	0	1	1	0	0	0	2	2	2	0	0	1	0	1	0	0	0	0	0	1	0	0	3
242	2	2	3	1	1	1	4	3	1	1	0	0	0	3	3	3	0	0	0	1	1	0	0	3	3	3	1	1	0	1	0	0	2	1	3	0	0	0	0	1	1	0	0	0	0	1	1	0	3
243	2	2	3	5	5	1	3	3	1	1	1	1	0	3	3	4	1	0	1	0	1	0	0	3	2	2	0	0	1	0	1	0	2	2	3	0	1	1	0	1	1	0	1	1	0	0	0	0	2
244	1	2	3	2	4	1	3	2	0	0	1	0	0	2	3	2	0	1	1	0	1	0	0	2	2	2	0	1	0	1	0	0	3	2	2	0	1	1	1	0	0	0	0	0	1	1	0	0	3
245	2	2	3	5	1	2	2	2	1	1	0	0	0	2	2	2	0	1	1	1	0	0	0	2	3	2	1	0	0	1	0	0	2	2	3	0	1	0	1	0	0	0	0	1	0	0	0	0	2
246	1	2	2	2	3	2	2	2	1	1	1	0	0	2	3	2	0	1	0	1	0	1	0	3	3	2	0	1	1	0	0	0	2	2	2	0	1	1	0	1	0	0	1	1	0	0	0	0	2
247	1	2	2	1	4	2	3	3	0	1	1	1	0	3	3	4	0	1	0	1	1	0	0	3	3	3	0	0	1	1	0	0	2	2	3	0	1	1	0	1	0	0	1	1	0	0	0	0	3
248	2	2	2	1	1	1	2	3	1	1	0	1	0	3	2	4	1	0	1	0	1	0	0	3	2	2	1	0	1	1	0	0	2	2	2	0	1	0	1	0	0	0	0	1	0	1	1	0	3
249	1	2	2	2	4	1	2	2	1	1	0	0	0	2	3	2	0	1	0	1	1	0	0	3	2	2	0	1	0	1	1	0	2	2	1	1	0	1	1	0	0	0	1	0	1	1	0	0	2
250	1	2	1	1	4	2	3	1	1	1	1	1	0	3	2	4	1	0	1	1	1	0	0	2	3	1	1	0	1	1	0	0	2	2	2	0	1	0	1	0	1	0	0	0	0	1	0	0	3
251	1	1	2	1	1	2	3	2	1	1	1	0	0	3	2	2	0	1	1	1	0	0	0	3	2	2	0	0	1	1	0	0	3	2	3	0	0	1	0	0	0	0	0	0	1	0	0	0	3
252	3	2	3	1	4	4	2	3	1	1	0	0	0	3	2	3	1	0	1	1	0	0	0	2	2	2	0	1	0	1	0	0	3	2	2	1	0	1	1	0	0	0	0	1	1	1	0	0	3
253	3	2	2	1	3	1	2	2	1	1	1	0	0	2	2	2	1	0	1	1	1	0	0	2	2	2	0	1	1	1	0	0	2	2	2	0	1	0	1	1	0	0	1	0	1	0	0	0	2
254	1	2	2	1	4	1	2	2	1	1	0	1	0	2	2	3	0	1	1	1	0	0	0	2	3	3	1	0	1	1	0	0	3	1	3	0	1	0	1	1	0	0	1	0	1	0	0	0	3
255	2	2	2	1	4	2	2	2	0	1	0	1	0	2	2	3	0	1	1	1	0	0	0	2	3	3	0	1	0	1	1	0	3	2	2	0	1	0	1	1	0	0	1	1	0	0	0	0	3
256	1	1	2	1	5	2	2	3	1	1	1	0	0	2	4	3	0	1	0	1	0	1	0	3	2	2	0	1	0	1	0	0	3	2	2	0	1	0	1	0	1	0	1	1	1	0	0	0	3
257	1	2	2	1	5	2	2	3	1	1	1	1	0	2	3	4	0	1	1	0	1	0	0	2	3	2	0	1	0	1	0	0	2	2	3	0	1	1	0	0	1	0	1	1	0	1	0	0	2
258	1	2	3	5	1	2	2	2	1	1	1	0	0	2	2	3	1	0	1	0	0	1	0	2	3	3	0	1	0	1	0	0	3	2	1	0	1	0	1	0	1	0	1	0	1	1	0	0	2
259	1	1	1	2	4	2	4	4	1	0	1	1	0	1	2	3	1	0	1	0	0	1	0	1	2	3	0	0	1	0	1	0	4	2	2	0	1	0	1	1	0	0	1	1	1	1	0	0	2
260	1	2	2	1	4	2	4	3	1	0	1	0	0	2	2	5	1	0	1	0	1	0	0	4	3	3	0	1	0	1	0	0	4	3	3	0	1	0	1	1	0	0	1	0	1	0	0	0	2
261	1	1	3	1	4	1	2	2	1	0	1	0	0	2	2	3	0	1	0	1	1	0	0	2	4	2	0	1	0	1	0	0	1	2	1	0	1	0	1	1	0	0	1	0	1	1	0	0	2
262	1	1	2	1	4	2	2	2	0	1	0	1	0	3	1	5	0	1	1	0	1	0	0	3	4	2	0	1	0	1	1	0	1	1	1	1	1	0	1	1	0	0	1	1	0	0	0	0	3
263	1	2	2	1	4	1	2	1	1	1	0	0	0	1	1	1	1	0	1	0	0	0	0	1	1	3	1	0	0	0	0	0	4	1	1	1	1	0	1	0	0	0	1	0	0	0	0	0	1
264	1	2	2	1	4	1	2	4	1	0	0	0	0	1	1	4	1	0	1	0	1	0	0	2	1	2	0	1	0	1	0	0	1	2	1	0	1	0	1	1	0	0	1	1	0	0	0	0	1
265	1	2	2	1	4	2	3	1	1	1	1	1	0	2	2	3	1	0	1	0	1	0	0	2	2	2	0	1	0	1	0	0	1	2	2	1	0	1	0	1	0	0	1	0	1	1	0	0	1
266	2	2	3	5	1	3	2	1	1	1	1	0	0	3	3	4	1	0	1	1	0	0	0	4	1	3	1	1	0	1	0	0	4	2	1	0	1	0	0	1	0	0	1	0	0	0	0	0	3
267	2	1	2	1	5	3	2	2	1	1	1	0	0	3	4	4	1	1	1	0	0	0	0	3	2	2	1	1	1	0	0	0	2	2	2	1	0	1	1	0	0	0	1	1	0	0	0	0	2
268	2	2	3	1	5	2	2	3	1	1	0	1	0	2	2	3	1	1	1	1	0	0	0	2	2	3	0	1	1	0	0	0	4	2	2	0	1	1	0	1	0	0	1	0	0	0	0	0	2
269	1	1	3	1	5	1	2	3	1	0	1	0	0	2	3	2	1	1	0	1	1	0	0	3	2	2	0	1	0	1	0	0	3	2	2	0	1	1	0	1	0	0	1	0	1	0	0	0	3
270	2	2	3	1	1	2	2	2	1	0	1	0	0	2	2	2	0	1	1	0	1	0	0	2	3	2	0	1	0	1	0	0	2	3	2	0	1	1	0	0	1	0	1	0	0	1	0	0	3
271	1	2	2	1	1	1	2	2	1	1	0	1	0	2	2	4	1	0	0	1	1	0	0	2	3	3	0	1	1	0	1	0	4	2	2	0	1	1	0	1	0	0	1	1	0	1	0	0	3
272	1	1	2	1	5	1	2	2	0	1	0	0	0	2	2	3	1	0	1	1	0	0	0	2	2	2	0	1	0	1	0	0	2	2	2	1	0	1	1	0	0	0	1	1	0	0	0	0	2
273	1	1	2	1	4	2	2	2	1	1	1	0	0	2	2	2	1	0	1	1	1	0	0	2	1	3	1	1	0	1	0	0	4	2	2	0	1	0	1	1	1	0	1	1	0	0	1	0	4
274	3	1	2	2	1	1	2	2	1	0	0	0	0	2	3	2	0	1	1	0	0	1	0	3	3	3	0	0	0	1	0	0	4	2	4	0	0	0	1	0	0	0	0	0	1	0	0	0	3
275	1	2	1	1	5	2	3	3	1	0	1	0	0	2	3	2	1	0	0	1	1	0	0	2	1	3	1	0	1	0	1	0	4	2	3	1	0	0	1	1	0	0	1	0	1	0	0	0	3
276	1	2	2	1	5	1	2	2	1	1	1	0	0	3	3	4	1	0	1	1	0	0	0	3	1	3	1	0	0	1	1	0	4	2	2	0	1	0	1	1	0	0	1	1	0	0	0	0	2
277	1	2	2	1	1	2	2	2	1	1	1	1	0	2	2	2	1	0	1	1	1	0	0	2	1	3	1	0	1	1	1	0	4	2	2	0	1	0	1	1	0	0	1	1	0	0	0	0	2
278	2	2	2	2	1	3	3	2	1	1	0	0	0	3	3	2	1	0	1	1	1	1	0	3	3	3	0	0	0	0	1	0	2	2	4	1	1	1	1	1	0	0	0	1	1	1	0	0	2
279	1	2	3	2	4	1	3	2	1	1	0	0	0	2	2	2	1	1	0	1	0	0	0	2	2	3	0	1	1	1	0	0	2	2	2	0	1	1	1	0	0	0	1	0	1	0	0	0	2
280	2	1	2	1	5	1	2	2	1	0	1	0	0	2	2	3	0	1	1	1	0	0	0	2	2	3	1	0	1	1	0	0	2	2	1	1	0	1	1	0	0	0	1	1	0	0	0	0	2
1、What is your grade/year of study:	2、Have you had any internship experience in elderly care institutions or community-related settings:	3、Has your school offered courses related to smart elderly care:	4、Do you understand the definition of a smart elderly care community:	5、Do you know which intelligent devices or technologies are usually included in smart elderly care communities (multiple choices allowed):(A. Remote health monitoring devices)	5、(B. Intelligent nursing robots)	5、(C. Health management information systems)	5、(D. Emergency call systems)	5、(E. Others (please specify))	6、What services do you know are mainly provided in smart elderly care communities (multiple choices allowed):(A. Health assessment and monitoring)	6、(B. Chronic disease management)	6、(C. Rehabilitation nursing care)	6、(D. Daily living assistance)	6、(E. Psychological comfort)	6、(F. Others (please specify))	7、Are you clear about the differences between smart elderly care communities and traditional elderly care communities:	8、How well do you understand the policy support and industry standards of smart elderly care communities:	9、What do you think about the development prospects of smart elderly care communities:	10、Do you believe smart elderly care technology can improve the quality of life of older adults:	11、Do you think it is necessary for nursing students to master knowledge and skills related to smart elderly care:	12、Are you confident about the safety and privacy protection of smart elderly care communities:	13、Do you think smart elderly care communities can effectively alleviate the current pressure on elderly care services:	14、Have you proactively learned knowledge related to smart elderly care:	15、Have you participated in lectures, training, or practical activities related to smart elderly care communities:	16、Have you been exposed to smart elderly care devices or technologies during internships or practice:	17、Are you willing to work in a smart elderly care community in the future:	18、Would you recommend the smart elderly care community model to others:
2	2	1	4	1	1	1	0	0	1	1	1	1	1	0	3	4	3	3	2	3	3	3	1	3	4	2
3	2	1	3	1	1	1	1	0	1	1	1	1	1	0	3	4	1	1	1	2	2	2	2	2	2	2
3	1	1	3	0	0	1	1	0	1	1	1	1	1	0	4	3	1	1	2	2	2	2	2	4	3	2
3	1	1	3	1	1	1	1	0	1	1	1	1	1	0	3	2	2	1	2	3	2	2	2	2	2	2
3	2	1	2	1	1	1	1	0	1	1	1	1	1	0	2	4	1	1	2	3	1	2	2	3	1	1
3	2	1	3	1	1	1	1	0	1	1	1	1	1	0	3	3	2	2	1	2	2	2	2	3	1	2
3	1	1	1	1	1	1	1	0	1	1	1	1	1	0	1	1	1	1	1	1	1	1	1	1	1	1
3	2	1	2	0	1	0	1	0	0	0	1	1	0	0	2	2	3	2	2	2	2	1	2	1	2	2
3	2	1	3	1	1	1	1	0	1	1	1	1	1	0	3	3	3	3	2	2	2	3	3	3	1	1
3	1	1	3	1	1	1	1	0	1	1	1	1	1	0	3	3	2	2	3	3	3	3	2	2	2	2
3	2	1	4	1	1	1	1	0	1	1	1	1	1	0	3	4	1	1	2	3	3	3	2	3	1	1
3	2	1	2	1	1	1	1	0	1	1	1	1	1	0	2	2	1	1	1	1	1	3	2	2	1	1
3	2	1	4	1	1	1	1	0	1	1	1	1	1	0	4	3	3	2	2	2	2	3	3	3	2	2
3	2	1	3	1	1	1	1	0	1	1	1	0	0	0	3	4	2	1	2	2	1	3	3	3	2	1
3	2	2	3	1	1	1	1	0	1	1	1	1	1	0	2	3	2	2	2	2	2	3	3	3	2	2
3	2	2	4	1	1	1	1	0	0	0	1	1	0	0	3	3	2	1	2	2	1	3	3	3	2	2
3	2	2	4	0	1	0	1	0	0	0	1	0	1	0	3	4	2	1	2	2	1	3	2	2	1	2
4	2	2	2	1	1	1	1	0	1	1	1	1	1	0	2	3	2	2	2	2	2	3	3	3	2	2
3	2	2	3	1	1	1	1	0	1	1	1	1	1	0	3	3	2	2	2	3	3	2	2	3	3	2
3	2	2	3	1	1	1	1	0	1	1	1	1	0	0	3	4	2	3	2	3	3	4	3	4	2	3
2	1	2	4	1	1	1	1	0	0	0	1	1	1	0	2	3	2	2	3	3	3	2	3	3	2	2
2	2	1	3	1	1	0	1	0	1	0	1	1	0	0	4	4	2	2	2	3	2	3	2	2	2	2
3	1	1	3	1	0	1	1	0	1	1	1	1	1	0	2	3	2	2	2	2	3	3	3	3	2	2
3	2	1	2	1	1	1	1	0	1	1	1	1	1	0	2	2	2	2	2	2	2	2	2	2	2	2
3	2	1	3	1	1	1	1	0	1	1	1	1	1	0	2	4	1	2	1	2	1	2	2	3	2	1
3	2	2	3	0	0	1	1	0	1	1	1	1	0	0	3	4	2	2	2	2	2	3	3	4	2	2
3	1	1	1	1	1	1	1	0	1	1	1	1	1	0	2	2	2	1	1	1	2	2	2	1	1	1
3	2	2	4	1	1	1	1	0	1	1	1	1	1	0	2	3	2	2	2	2	2	2	2	2	2	2
3	2	2	4	1	1	1	1	0	1	1	1	1	1	0	5	3	2	2	2	3	2	2	2	3	2	3
3	1	2	4	1	1	1	1	0	1	1	1	1	1	0	4	4	1	1	1	2	1	3	2	2	1	1
3	2	1	2	1	0	0	0	0	1	1	0	0	0	0	2	2	3	2	2	2	2	2	2	3	2	2
4	2	2	3	1	0	1	1	0	1	0	1	1	1	0	4	4	2	2	2	3	3	3	3	3	2	2
2	2	2	3	1	1	0	0	0	1	1	0	0	0	0	2	3	2	1	2	2	2	2	2	2	2	2
3	2	1	3	1	1	1	1	0	1	1	1	1	0	0	4	4	2	2	2	3	2	2	2	2	1	1
3	2	1	3	1	1	1	1	0	1	1	1	0	1	0	3	3	1	1	1	2	3	2	3	3	2	2
3	1	2	4	1	1	1	1	0	1	1	1	1	1	0	3	4	1	3	3	4	2	3	3	3	4	3
2	2	2	4	1	1	1	1	0	1	1	1	1	1	0	4	4	2	2	2	2	2	3	3	3	3	3
3	2	1	4	0	1	1	1	0	0	1	1	1	1	0	4	4	2	2	2	4	2	4	2	3	2	2
4	2	1	3	0	0	1	0	0	0	0	1	0	0	0	3	4	3	3	3	3	3	2	2	2	2	1
3	1	2	2	1	1	1	1	0	1	1	1	1	1	0	2	4	2	2	2	2	3	3	3	3	2	2
3	1	1	1	1	1	1	1	0	1	1	1	1	1	0	2	2	1	1	1	2	2	1	1	3	1	1
3	2	1	3	1	1	1	1	0	1	1	1	1	1	0	3	3	1	1	1	1	1	3	2	3	2	1
4	1	1	1	1	1	1	1	0	1	1	0	1	0	0	1	1	1	1	1	1	1	1	1	1	1	1
3	2	1	2	1	1	1	1	0	1	1	1	1	1	0	2	3	1	1	1	2	2	2	2	3	2	2
3	2	2	4	1	1	1	1	0	1	1	1	1	1	0	3	3	3	2	2	3	3	2	3	3	2	2
3	1	1	2	1	1	1	1	0	1	1	1	1	1	0	2	2	2	2	1	1	1	1	1	1	1	1
4	2	2	3	0	1	0	1	0	1	1	1	1	0	0	3	3	2	2	3	4	2	3	3	4	3	3
3	1	1	3	1	1	1	1	0	1	1	1	1	1	0	3	3	2	2	2	2	2	3	3	3	2	1
3	1	1	2	1	1	1	1	0	1	1	1	1	1	0	2	2	1	1	1	2	1	1	1	2	2	2
3	1	1	3	1	1	1	1	0	1	0	1	1	0	0	2	2	2	2	1	2	1	2	1	1	1	1
3	2	1	3	1	1	1	0	0	1	1	1	1	1	0	3	3	2	2	2	2	2	2	3	3	2	2
3	2	1	3	1	1	1	1	0	1	1	1	1	1	0	3	4	2	2	2	2	2	2	2	3	2	2
2	2	1	3	1	1	1	1	0	1	1	1	1	1	0	2	3	2	2	2	2	2	2	3	2	2	2
2	2	2	2	0	1	1	1	0	0	0	1	0	1	0	3	4	2	2	1	2	2	2	2	1	3	3
2	2	2	4	1	0	0	0	0	1	0	0	0	0	0	3	3	3	3	3	3	3	3	2	3	3	3
3	1	1	2	1	0	1	1	0	0	0	1	1	1	0	3	3	3	3	1	3	3	2	2	2	3	2
3	2	1	4	1	1	1	1	0	1	0	1	0	0	0	3	4	2	2	2	2	2	3	2	3	2	2
3	1	1	2	1	1	1	1	0	1	1	1	1	1	0	2	3	2	2	1	2	2	2	2	2	2	1
2	2	1	2	1	1	1	1	0	1	1	1	1	1	0	2	3	2	2	2	2	2	2	2	2	2	1
1	2	1	4	1	1	1	1	0	1	1	1	1	1	0	2	3	2	2	1	2	2	3	2	3	2	1
3	2	2	3	0	0	1	0	0	0	0	1	0	0	0	4	4	4	2	2	2	3	2	2	3	3	3
3	1	1	2	1	1	1	1	0	1	1	1	1	1	0	3	3	1	1	2	4	2	3	2	3	2	2
3	1	2	3	1	1	1	1	0	1	1	1	1	1	0	3	4	2	2	2	2	2	3	2	3	2	3
3	2	2	4	1	1	1	1	0	1	1	1	1	1	0	4	2	1	1	1	1	2	3	2	4	2	1
3	1	2	1	1	1	1	1	0	1	1	1	1	1	0	2	4	1	1	1	1	1	3	2	2	1	2
3	1	1	2	0	1	0	0	0	0	1	1	1	1	0	2	2	1	2	1	1	1	1	2	2	2	1
3	2	1	2	1	1	1	1	0	1	1	1	1	1	0	4	2	1	1	1	1	1	3	2	3	1	1
3	2	2	4	1	1	1	1	0	1	1	1	1	1	0	4	4	3	2	2	3	2	3	3	3	3	2
3	2	1	3	1	1	1	0	0	1	1	1	0	0	0	3	3	1	2	2	3	2	3	2	2	2	2
3	1	1	3	1	0	1	1	0	1	1	1	1	1	0	2	4	3	2	3	3	3	2	1	3	4	3
3	2	1	2	1	1	1	1	0	0	1	1	1	0	0	2	3	1	1	2	3	2	3	2	3	1	1
3	2	1	3	1	1	1	1	0	1	1	1	1	1	0	3	4	2	1	1	2	2	3	3	2	1	1
2	2	1	2	1	1	1	1	0	1	1	1	1	1	0	2	2	2	1	1	4	1	2	2	2	2	1
3	2	1	3	1	1	1	1	0	1	1	1	1	1	0	2	2	2	1	2	2	2	3	2	2	2	2
3	2	2	3	1	1	1	1	0	1	1	1	1	1	0	3	3	1	1	1	4	2	2	3	2	2	1
3	1	1	3	1	0	1	1	0	1	0	1	1	0	0	3	4	2	2	2	3	3	3	2	3	3	3
3	2	2	3	1	1	1	1	0	1	1	1	1	0	0	3	3	2	2	3	3	3	3	3	4	3	3
3	2	2	4	1	0	1	1	0	1	1	1	1	1	0	4	4	3	3	3	3	3	3	3	3	2	3
3	2	1	3	1	1	1	1	0	1	1	1	1	1	0	4	4	1	1	2	2	2	2	2	3	2	2
3	2	2	3	1	1	1	1	0	1	1	1	1	1	0	3	3	2	2	3	3	2	3	3	4	2	2
3	2	1	2	1	1	1	1	0	1	1	1	1	1	0	2	3	1	2	2	2	2	2	3	2	2	1
2	2	2	3	1	1	1	1	0	1	1	1	1	1	0	3	3	2	1	2	2	2	3	3	3	2	1
3	2	1	3	1	1	1	1	0	1	1	1	1	1	0	3	3	1	1	1	3	1	3	3	2	1	1
3	2	1	2	1	1	1	0	0	1	0	1	1	0	0	2	3	2	2	2	2	3	2	2	3	2	2
3	1	1	3	1	1	1	1	0	1	1	1	1	1	0	3	4	2	2	2	2	2	3	2	2	2	1
3	2	2	3	1	1	1	1	0	1	1	1	1	1	0	4	4	2	2	2	2	2	3	3	3	2	2
3	1	1	2	1	1	1	1	0	1	1	1	1	1	0	2	2	2	1	2	1	2	1	2	2	2	1
3	1	2	3	0	1	1	1	0	0	1	1	0	0	0	2	2	2	1	2	2	2	2	2	2	2	2
4	2	2	5	1	1	1	1	0	1	1	1	1	1	0	4	4	1	1	2	2	1	1	3	4	5	2
3	2	2	4	0	1	1	0	0	1	1	1	1	0	0	4	4	3	3	2	3	3	3	3	3	4	3
3	2	1	3	1	1	1	1	0	1	1	1	1	1	0	3	3	2	2	2	2	2	2	2	2	2	2
3	2	2	3	1	0	1	1	0	1	1	1	1	1	0	3	3	3	3	3	3	3	3	3	4	4	4
4	2	2	5	0	0	0	1	0	1	0	0	0	0	0	5	5	3	3	3	3	3	4	3	3	3	3
4	2	1	3	1	0	1	1	0	1	1	1	1	1	0	3	3	3	3	2	3	2	3	2	3	4	2
3	2	1	3	1	1	1	1	0	1	1	1	1	1	0	3	3	2	2	2	3	3	3	3	4	3	2
4	2	2	2	1	1	1	0	0	1	1	1	1	1	0	2	2	2	2	2	2	1	1	3	4	2	3
3	2	2	3	0	0	0	1	0	0	0	1	0	0	0	3	3	3	2	1	3	3	3	2	2	2	2
3	2	2	3	1	1	1	1	0	1	1	1	1	1	0	3	3	3	3	3	3	3	3	3	3	3	3
4	2	2	5	0	0	1	0	0	1	1	1	1	0	0	3	3	1	1	1	2	1	4	3	4	1	1
4	2	2	4	1	1	1	1	0	1	1	1	1	1	0	4	4	1	1	1	2	1	3	3	3	2	2
3	1	1	2	1	1	1	1	0	1	1	1	1	1	0	2	2	2	2	2	2	2	2	2	2	2	2
4	2	2	4	1	1	1	1	0	1	1	1	1	1	0	4	4	2	1	1	4	1	4	3	4	3	2
4	1	2	3	1	0	1	1	0	1	1	1	1	1	0	4	4	1	1	1	1	1	1	3	4	2	1
4	2	2	5	1	1	1	1	0	1	1	1	1	1	0	4	4	1	1	1	1	1	3	1	2	2	2
3	2	2	4	1	1	1	1	0	1	1	1	1	1	0	4	4	2	2	2	3	2	3	2	3	4	2
3	1	2	3	1	1	1	1	0	1	1	1	1	1	0	3	3	3	3	3	3	3	3	2	3	3	2
3	2	2	5	1	1	1	1	0	1	1	1	1	1	0	5	5	3	3	3	3	3	2	3	4	2	3
3	1	1	2	1	1	1	0	0	1	1	1	1	1	0	2	2	1	1	1	1	1	1	1	2	1	1
4	2	2	3	1	1	1	1	0	1	1	1	1	1	0	3	3	2	4	2	3	2	2	3	3	3	2
3	2	2	3	1	1	1	1	0	1	1	1	1	1	0	3	3	2	1	1	2	1	3	3	2	2	1
3	1	1	3	1	1	1	1	0	1	1	1	1	1	0	3	3	2	3	2	3	2	2	2	2	2	1
4	1	1	3	1	0	1	1	0	1	1	1	1	1	0	2	3	3	2	2	2	2	2	2	3	2	2
3	1	1	3	1	0	1	1	0	1	0	1	1	0	0	3	3	2	2	2	2	2	3	2	2	2	2
3	2	1	2	1	1	1	1	0	1	1	1	1	1	0	2	2	1	1	1	1	1	2	2	2	1	1
3	2	2	4	1	1	1	1	0	1	1	1	1	1	0	4	4	2	2	2	2	2	3	3	3	2	2
3	2	2	3	1	1	1	0	0	1	1	0	1	1	0	3	4	1	2	2	2	2	3	2	2	2	3
2	2	2	3	1	1	1	1	0	1	1	1	1	1	0	3	3	2	2	1	3	3	2	2	2	2	2
3	2	1	3	0	1	1	1	0	1	1	1	1	1	0	3	3	1	1	1	1	1	2	2	3	2	1
4	2	1	3	1	1	1	0	0	1	1	1	1	1	0	4	2	2	2	2	2	2	2	3	2	2	1
3	1	1	2	1	1	1	1	0	1	1	1	1	1	0	3	2	1	1	1	1	1	2	1	1	1	1
3	1	1	2	1	1	1	1	0	1	1	1	1	1	0	2	2	1	2	1	2	2	2	1	2	2	1
3	1	1	1	1	1	1	0	0	1	1	1	0	0	0	1	1	1	1	1	1	1	1	1	1	1	1
2	2	1	3	1	0	1	0	0	1	1	1	1	1	0	3	3	3	1	1	2	2	2	2	2	2	2
2	1	1	3	0	0	1	0	0	0	0	1	1	0	0	3	3	2	2	1	2	3	1	2	2	1	1
3	1	1	2	1	0	1	0	0	1	0	1	1	0	0	3	3	2	2	2	2	2	2	2	2	2	2
4	2	2	4	0	0	0	1	0	0	0	1	0	0	0	5	5	3	3	3	3	3	4	3	3	5	4
4	1	2	3	1	1	1	1	0	1	1	1	1	1	0	3	3	3	3	3	3	3	3	3	4	5	5
3	2	1	3	1	1	1	1	0	1	0	1	1	0	0	3	3	1	1	1	2	3	3	2	3	2	1
4	1	1	1	0	0	1	1	0	1	0	0	0	0	0	3	3	3	3	2	2	2	2	2	2	2	1
4	1	2	3	1	1	1	1	0	1	1	1	1	1	0	3	3	3	3	3	3	3	3	2	3	5	5
3	2	1	3	1	1	1	1	0	1	1	1	1	1	0	3	3	3	3	3	3	3	3	3	3	3	2
2	2	1	3	1	1	1	1	0	1	1	1	1	1	0	3	3	2	2	2	2	2	2	3	2	2	2
3	2	1	3	1	0	1	1	0	1	1	1	1	0	0	4	4	2	2	2	2	3	3	3	3	2	2
3	2	1	3	1	1	1	1	0	1	1	1	1	1	0	3	4	1	1	1	2	2	2	2	2	1	1
3	1	2	3	0	1	0	1	0	0	1	0	1	0	0	3	3	2	2	2	2	2	3	2	2	2	2
3	2	2	5	1	1	1	1	0	1	1	1	1	1	0	3	3	3	3	3	3	3	2	3	3	3	3
3	2	2	2	1	0	1	1	0	1	1	1	1	1	0	2	3	2	2	2	3	2	3	2	3	3	2
2	1	1	3	1	1	1	1	0	1	1	1	1	1	0	3	3	3	3	3	3	3	3	2	3	3	3
3	2	1	2	1	0	1	1	0	1	1	1	0	1	0	3	3	2	2	2	3	2	3	3	3	1	1
4	1	2	3	1	1	1	1	0	1	1	1	1	1	0	3	3	2	1	1	2	2	2	3	2	4	2
3	1	1	3	1	1	1	1	0	1	1	1	1	1	0	3	3	2	2	2	2	2	2	1	1	2	2
3	2	2	4	1	0	1	0	0	1	0	1	1	0	0	4	4	2	2	2	3	2	3	3	4	3	3
3	2	1	3	1	1	1	1	0	1	1	1	1	1	0	3	3	3	3	2	3	2	3	3	3	2	3
3	2	2	3	1	0	1	1	0	1	0	1	1	1	0	4	4	2	2	2	3	2	2	3	4	1	2
3	2	1	3	1	1	1	0	0	1	1	1	0	0	0	3	3	2	2	2	3	2	2	2	3	3	2
3	2	1	3	1	1	0	1	0	1	1	1	0	0	0	3	4	2	2	2	3	2	2	2	3	3	2
3	1	1	3	1	1	1	1	0	1	1	1	1	1	0	3	3	2	2	2	2	2	2	2	3	2	2
3	2	2	4	0	1	0	1	0	0	0	0	1	1	0	3	3	2	1	2	2	2	2	3	3	2	2
3	1	1	2	0	0	1	0	0	1	0	1	1	0	0	1	2	2	2	2	2	2	2	2	2	2	2
4	2	1	3	0	1	1	0	0	1	0	1	1	0	0	3	3	2	2	2	2	2	3	2	2	2	2
3	2	2	3	1	1	1	1	0	1	1	1	1	1	0	2	3	1	2	2	2	2	3	2	2	2	2
4	2	1	4	1	1	1	1	0	1	1	1	1	1	0	4	4	2	2	2	3	2	3	3	4	4	2
4	2	1	3	1	1	1	1	0	1	1	1	1	1	0	2	4	2	2	2	2	2	3	3	3	3	2
3	2	1	3	0	1	1	0	0	1	0	1	1	1	0	4	3	1	2	2	3	2	1	3	2	2	2
3	2	1	3	1	1	1	1	0	1	1	1	1	1	0	3	3	3	3	2	3	2	2	2	3	3	3
3	1	1	3	1	1	1	1	0	1	1	1	1	1	0	3	3	2	2	2	3	2	2	2	2	2	2
2	1	1	3	1	1	1	1	0	1	1	1	1	1	0	3	3	2	2	2	3	2	2	3	3	2	2
4	1	1	3	1	1	1	1	0	1	1	1	1	1	0	3	3	2	2	2	3	3	3	2	3	2	2
3	2	1	3	1	1	1	1	0	1	0	0	0	1	0	3	3	2	2	2	2	2	2	3	3	2	2
2	1	1	1	1	1	1	1	0	1	1	1	1	1	0	1	1	1	1	1	1	1	2	1	1	1	1
4	2	2	3	0	1	0	0	0	1	0	1	0	0	0	4	4	3	3	3	3	3	2	3	3	2	3
4	1	1	3	0	0	1	0	0	0	1	0	0	0	0	2	3	3	3	3	3	3	2	3	1	5	4
4	2	2	4	1	0	0	0	0	1	0	1	0	0	0	4	4	3	3	3	3	2	3	1	3	2	2
3	2	2	3	0	0	1	0	0	1	1	1	1	1	0	4	4	2	2	2	3	2	3	3	3	2	2
3	2	2	5	1	0	1	1	0	0	1	0	1	0	0	4	4	3	3	3	3	3	3	3	4	3	3
4	2	1	3	1	1	1	1	0	0	0	0	1	0	0	3	3	2	2	2	2	2	2	3	2	2	2
4	2	2	4	0	1	0	1	0	0	0	1	0	0	0	3	3	3	3	3	3	3	3	2	3	3	3
3	1	1	2	1	1	1	1	0	1	1	1	1	1	0	2	2	1	2	2	2	2	2	1	2	2	2
3	2	1	3	1	1	1	1	0	1	1	1	1	1	0	3	3	3	2	2	1	2	2	2	3	2	2
3	2	1	2	1	1	1	0	0	1	1	1	1	1	0	2	2	2	2	2	2	2	2	2	2	2	2
3	2	1	3	1	1	1	1	0	1	1	1	1	1	0	4	4	3	3	3	3	3	3	2	3	2	3
[truncated: 32 more columns]
